# Supplementary material for: Resurgence of Pertussis in the Autonomous Province of Vojvodina, Serbia: Shifting Seasonality, Age Patterns, and the Need for Booster Immunization
Source: Vaccines (Basel). 2025 Jul 31;13(8):814. doi: 10.3390/vaccines13080814 (PMC12390123; doi:10.3390/vaccines13080814)
Supplement: Supplementary file 1 [file vaccines-13-00814-s001.zip]

Archive with 1 entries (1 files):
- vaccines-3741263-supplementary.pdf
